# Supplementary material for: Hyperventilation-induced heart rate response as a potential marker for cardiovascular disease
Source: Sci Rep. 2019 Nov 29;9:17887. doi: 10.1038/s41598-019-54375-9 (PMC6884614; doi:10.1038/s41598-019-54375-9)
Supplement: Supplementary file 2 — Dataset 1 [file 41598_2019_54375_MOESM2_ESM.xlsx]

## Sheet: Data
Supplemental Data Set:			Hyperventilation-induced heart rate response as a potential marker for cardiovascular disease
			Selwynne Hawkins, BSc1; Dominik P Guensch, MD2,3; Matthias G Friedrich, MD4,5,6 Giulia Vinco, MD4,7; MD; Gobinath Nadeshalingham, MSc8; Michel White, MD8; Francois-Pierre Mongeon, MD8; Elizabeth Hillier, BSc1; Tiago Teixeira, MD8,10; Jacqueline A Flewitt, MSc9; Balthasar Eberle, MD2; Kady Fischer, PhD2,3*
Group	ID	pre HR	post HR	Age	Gender (F=2)	BMI	Syst BP	Dias BP	EF	CI	Diabetes	Smoking	SAS	Dyslipidemia
0	1	56	70	49	2	21.384	109	69	71	3.36729	0	0	0	0
0	2	75	98	35	1	23.408	147	89	79	4.85189	0	0	0	0
0	3	68	79	57	1	25.881	134	90	66	3.43207	0	0	0	0
0	4	64	90	20	2	23.324	117	79	72	3.31009	0	0	0	0
0	5	49	88	48	1	23.888	116	74	67	3.3254	0	0	0	0
0	6	46	93	40	2	22.499	130	87	61	3.04241	0	0	0	0
0	7	50	83	50	2	24.001	124	80	70	2.87362	0	0	0	0
0	8	79	88	51	2	24.34	119	75	64	3.52691	0	0	0	0
0	9	70	93	72	2	31.24	144	87	54	2.99045	0	0	0	0
0	10	63	72	56	1	31.25	139	84	67	3.43791	0	0	0	0
0	11	66	107	52	1	22.78	134	85	58	3.30729	0	0	0	0
0	12	46	66	44	1	24.42	115	63	57	3.2806	0	0	0	0
0	13	55	69	57	2	22.5	123	88	58	2.61059	0	0	0	0
0	14	53	80	57	1	30.756	135	88	67	3.17324	0	0	0	0
0	15	67	71	60	1	25.754	155	108	65	4.61753	0	0	0	0
0	16	61	86	63	1	20.904	136	78	73	4.84416	0	0	0	0
0	17	70	95	29	2	20.761	119	71	64	3.618	0	0	0	0
0	18	72	110	35	1	23.389	118	82	69	4.21533	0	0	0	0
0	19	71	115	23	1	19.69	119	81	53	3.01269	0	0	0	0
0	20	59	95	20	2	20.312	90	49	62	3.18987	0	0	0	0
0	21	63	98	50	1	23.77	158	96	62	3.56564	0	0	0	0
0	22	66	84	49	2	27	136	83	52	2.87292	0	0	0	0
0	23	64	94	55	1	23.89	132	91	68	3.67762	0	0	0	0
0	24	70	83	49	2	31.61	120	74	64	2.62883	0	0	0	0
0	25	73	84	59	2	29.3	147	90	68	3.3422	0	0	0	0
0	26	70	91	45	1	31.98	144	97	70	3.08588	0	0	0	0
0	27	66	76	57	2	23.73	119	83	62	3.17507	0	0	0	0
0	28	58	67	53	1	25.53	135	83	59	2.5691	0	0	0	0
0	29	56	80	55	2	24.89	120	72	61	2.85161	0	0	0	0
0	30	56	103	53	2	23.307	125	79	65	3.28716	0	0	0	0
0	31	78	99	56	1	25.95	153	105	56	2.54	0	0	0	0
0	73	68.2	96	51	1	28.07	123	79	72.639	3.215	0	0	0	0
0	74	57	57	55	2	22.18	131	82	62.031	2.119	0	0	0	0
0	75	62	71	69	1	26.82	118	70	82.7	3.185	0	0	0	0
0	76	65.6	89.7	53	2	25.41	113	77	74.391	3.013	0	0	0	0
0	77	65.1	79.4	50	2	27.58	116	73	70.678	2.96	0	0	0	0
0	78	52.2	76.9	57	1	20.08	126	82	67.445	3.036	0	0	0	0
0	79	73.1	102	54	2	26.37	132	90	70.798	3.271	0	0	0	0
0	80	57.7	71.2	57	2	23.31	114	69	70.07	3.009	0	0	0	0
0	81	73.3	83	50	1	30.39	120	74	72.477	4.147	0	0	0	0
0	82	64	56	50	1	25.93	120	78	57.77	2.59	0	0	0	0
0	83	82	102	51	1	21.11	142	102	68.01	3.39	0	0	0	0
0	84	59	62	59	2	24.38	104	64	68.67	2.69	0	0	0	0
0	85	54	82	53	2	25.71	114	70	76.33	2.58	0	0	0	0
0	86	59	72	50	1	23.85	124	76	68.805	3.228	0	0	0	0
0	87	58	74	54	2	23.63	122	81	75.517	3.039	0	0	0	0
0	88	47	67	61	1	28.96	140	101	56.204	2.184	0	0	0	0
0	89	48	NaN	57	2	26.3	110	78	60.853	2.091	0	0	0	0
0	117	76	135	29	1	25.3	125	69	76.8	6.13	0	0	0	0
0	118	69	117	26	2	22.7	102	59	51	2.38	0	0	0	0
0	119	56	77	24	1	24.5	116	65	69	2.93	0	0	0	0
0	120	67	102	24	1	23.7	118	63	63	4.44	0	0	0	0
0	121	63	85	34	2	21.5	101	73	70	3.55	0	0	0	0
0	122	62	90	27	1	25.8	106	51	69	4.58	0	0	0	0
0	123	76	133	25	1	23.2	138	78	71	5.27	0	0	0	0
0	124	66	105	35	2	28	135	58	68	3.54	0	0	0	0
0	125	50	102	26	1	24	106	51	74	3.84	0	0	0	0
0	126	70	93	23	2	19.9	123	54	72.4	3.93	0	0	0	0
0	127	65	86	40	1	30.1	NaN	NaN	66.23	2.97	0	0	0	0
0	128	70	115	21	1	32	NaN	NaN	61.24	3.57	0	0	0	0
0	129	60	97	23	2	20.8	NaN	NaN	56.2	2.61	0	0	0	0
0	130	68	97	21	2	21.7	NaN	NaN	62.3	2.77	0	0	0	0
0	131	60	85	32	2	17.6	NaN	NaN	61.41	3.11	0	0	0	0
0	132	76	97	39	1	NaN	NaN	NaN	63.58	NaN	0	0	0	0
0	133	62	81	37	1	26.1	NaN	NaN	57.75	3.4	0	0	0	0
0	187	58.9	79.7	51	2	25.22	120	71	63.725	1.91	0	0	0	0
0	188	53.2	63.2	64	2	27.56	130	70	67.128	2.364	0	0	0	0
0	189	48.7	55	52	2	25.78	106	64	66	2.72	0	0	0	0
0	190	65.7	89.8	54	1	27.14	141	90	61.41	2.73	0	0	0	0
0	191	64.9	70.2	57	1	27.14	137	81	54.77	2.22	0	0	0	0
0	192	59.9	69	62	1	25.88	120	80	NaN	NaN	0	0	0	0
0	193	73.1	82.4	59	1	27.18	174	113	69.47	2.63	0	0	0	0
0	194	49.4	53.6	52	1	27.17	117	61	65.86	3.08	0	0	0	0
0	195	NaN	NaN	50	1	27.78	109	72	69.47	3.21	0	0	0	0
0	196	NaN	NaN	68	1	28.03	139	93	61.32	2.45	0	0	0	0
0	197	79	89	50	2	29.43	119	86	NaN	NaN	0	0	0	0
0	198	54.3	93.9	35	1	23.55	127	74	NaN	NaN	0	0	0	0
0	199	52.6	70.9	27	2	19.03	116	73	NaN	NaN	0	0	0	0
0	200	79.7	99.3	33	1	24.39	124	88	NaN	NaN	0	0	0	0
0	201	72.6	78.4	35	2	19.84	110	80	NaN	NaN	0	0	0	0
0	202	60	88	33	1	22.86	110	70	NaN	NaN	0	0	0	0
0	203	58.4	88	30	1	23.39	112	73	NaN	NaN	0	0	0	0
0	204	84	129.9	22	2	18	106	68	NaN	NaN	0	0	0	0
0	205	65.6	81.1	20	1	26.83	104	52	NaN	NaN	0	0	0	0
0	206	79.4	90.5	19	2	26.35	138	71	NaN	NaN	0	0	0	0
0	207	71.1	95.8	34	2	22.89	109	69	NaN	NaN	0	0	0	0
0	208	73.4	110.1	19	2	21.11	110	76	NaN	NaN	0	0	0	0
0	209	62.2	85.3	24	2	27.34	115	80	NaN	NaN	0	0	0	0
0	210	66.3	89.6	30	1	25.73	127	71	NaN	NaN	0	0	0	0
0	211	48	112	30	1	28.73	121	78	NaN	NaN	0	0	0	0
0	212	63.9	104.2	23	1	21.78	121	75	NaN	NaN	0	0	0	0
0	213	65	107	21	1	21.5	122	78	NaN	NaN	0	0	0	0
0	214	52	95	21	1	21.8	127	74	53	2.3	0	0	0	0
0	215	58	95	32	1	23.5	128	71	61	NaN	0	0	0	0
0	216	71	114	31	2	25.4	124	87	65	2.4	0	0	0	0
0	217	62	76	33	1	29	142	67	66	3.6	0	0	0	0
0	218	54	100	24	1	20.7	132	77	65	3.34	0	0	0	0
0	219	61	82	39	2	21.6	122	71	67	2.96	0	0	0	0
0	220	69	116	24	2	22.1	116	75	72	3.16	0	0	0	0
0	221	61	80	32	1	25.1	133	82	61	2.86	0	0	0	0
0	222	60	96	20	2	20.9	NaN	NaN	67	2.69	0	0	0	0
0	223	52	86	21	2	19.8	120	61	63	2.96	0	0	0	0
0	224	62	87	22	2	22.5	102	59	61	2.71	0	0	0	0
0	225	55	69	38	2	27.6	100	63	72	3.04	0	0	0	0
0	226	68	86	19	2	18.1	112	78	63	2.62	0	0	0	0
0	227	54	99	21	2	21	128	79	67	3.4	0	0	0	0
0	228	60	107	26	1	23.7	146	86	54	3.23	0	0	0	0
0	229	66	107	26	2	17.6	112	82	68	3.56	0	0	0	0
0	230	66	107	29	1	25.2	139	84	61	3.8	0	0	0	0
0	231	NaN	NaN	28	1	26.7	NaN	NaN	52	2.86	0	0	0	0
0	232	NaN	NaN	37	2	27.3	NaN	NaN	64	3.3	0	0	0	0
0	233	NaN	NaN	41	1	27.4	136	71	63	NaN	0	0	0	0
0	234	NaN	NaN	32	1	27.4	NaN	NaN	58	NaN	0	0	0	0
0	235	59	71	47	1	23.1834	104	70	65	2.71823	0	0	0	0
0	236	59	63	62	1	29.4078	120	80	74	2.89201	0	0	0	0
0	237	63	64	39	2	29.7609	128	72	63	3.36677	0	0	0	0
0	238	61	79	37	2	23.8754	108	77	63	3.85799	0	0	0	0
0	239	59	73	52	1	22.0968	131	80	63	3.71797	0	0	0	0
0	240	69	93	34	2	23.5102	110	90	60	3.97899	0	0	0	0
0	241	53	84	60	1	23.8884	125	90	60	2.66092	0	0	0	0
0	242	60	93	54	1	23.5666	NaN	NaN	66	2.45825	0	0	0	0
0	243	70	98	48	1	27.8994	120	78	68	2.94585	0	0	0	0
0	244	71	73	37	2	26.7094	NaN	NaN	52	3.1675	0	0	0	0
0	245	51	74	48	1	26.673	120	78	64	3.00486	0	0	0	0
0	246	65	86	58	1	28.2284	NaN	NaN	64	2.40181	0	0	0	0
0	247	65	86	42	2	20.7157	102	80	63	4.14848	0	0	0	0
0	248	62	74	43	1	28.4005	110	82	58	2.5729	0	0	0	0
0	249	64	82	45	2	28.1411	120	80	62	2.86151	0	0	0	0
0	250	54	94	49	1	28.9166	120	87	62	5.22775	0	0	0	0
0	251	61	66	53	1	26.4721	128	68	67	3	0	0	0	0
0	252	61	80	59	2	20.9566	120	60	70	3.22748	0	0	0	0
0	253	78	115	39	2	25.5593	108	70	68	3.6949	0	0	0	0
0	254	56	67	39	2	23.6095	110	80	56	2.35181	0	0	0	0
0	255	66	93	37	1	29.2625	120	80	57	3.51748	0	0	0	0
0	256	63	83	40	1	27.7769	120	80	56	3.5021	0	0	0	0
0	257	69	87	42	1	27.7177	NaN	NaN	63	3.33445	0	0	0	0
0	258	65	102	52	1	23.5261	110	70	58	2.5507	0	0	0	0
0	259	70	83	27	2	18.7328	122	87	57.8	2.63564	0	0	0	0
0	260	62	86	48	1	23.8751	131	72	58.7	2.12274	0	0	0	0
0	261	80	120	33	2	20.9366	124	80	61.9	2.47413	0	0	0	0
0	262	83	100	22	2	21.6333	161	91	58.2	2.55122	0	0	0	0
0	263	64	87	37	2	20.9366	118	75	62.6	2.7312	0	0	0	0
0	264	70	118	18	1	20.3704	126	70	65.7	2.25439	0	0	0	0
0	265	57	66	69	1	26.0262	145	77	64	2.0854	0	0	0	0
0	266	44	61	51	1	23.6713	125	71	52	1.87345	0	0	0	0
0	267	51	80	NaN	NaN	NaN	NaN	NaN	NaN	NaN	0	0	0	0
0	268	52	87	40	1	21.4643	118	71	57.2	2.12837	0	0	0	0
0	269	54	79	45	1	25.1429	138	88	55.7	2.43573	0	0	0	0
0	270	63	76	32	1	22.694	123	74	53	3.02492	0	0	0	0
0	271	73	99	33	1	22.8571	135	79	66.2	2.64807	0	0	0	0
0	272	51	86	25	2	25.3906	107	65	62.7	1.68385	0	0	0	0
0	273	53	75	38	1	23.6713	125	75	53.3	2.36734	0	0	0	0
0	274	52	86	25	1	28.3737	138	66	59.6	2.27224	0	0	0	0
0	275	59	82	56	1	23.3887	148	90	61.6	2.05028	0	0	0	0
0	276	54	121	34	1	24.5351	176	114	59.1	2.95708	0	0	0	0
0	277	55	80	46	2	20.7031	162	86	62.8	2.09802	0	0	0	0
0	278	71	81	24	1	26.8745	155	86	59.6	2.42178	0	0	0	0
0	279	51	81	34	2	23.8751	122	68	64.1	2.60946	0	0	0	0
0	280	65	81	43	1	26.5118	150	83	53.9	2.75597	0	0	0	0
0	281	65	75	27	2	27.0389	109	65	60.1	2.27331	0	0	0	0
0	282	52	75	53	1	22.7204	143	85	58.7	3.11534	0	0	0	0
1	101	97	98	77	1	28.73	149	84	65.5	4.98	0	0	0	1
1	102	56	60	73	1	30.8	146	78	62.2	2.4	1	1	0	1
1	103	64	78	48	1	41.3	158	89	64.5	4.58	0	0	0	0
1	104	70	82	60	1	29.7	135	91	72.6	2.84	1	0	0	1
1	105	57	58	64	1	22.6	131	84	45	2.03	0	0	0	1
1	106	77	85	49	1	29.9	136	69	70	2.68	1	0	0	0
1	107	63	80	62	1	22.1	119	79	69.9	3.38	0	0	0	0
1	108	68	74	61	1	27.7	125	72	63	4.02	0	1	0	1
1	109	56	64	52	1	22.9	137	67	72.3	3.51	0	0	0	0
1	110	68	70	65	1	29.4	126	83	70	3.11	0	0	1	0
1	111	57	58	80	1	24.4	154	87	63.9	2.77	0	0	0	0
1	112	48	53	61	2	25.3	108	59	68.9	1.73	0	0	0	0
1	113	58	81	77	1	24.9	114	57	49.7	2.61	0	0	0	1
1	114	73	83	64	1	30.3	129	67	50.5	2.54	0	0	1	1
1	115	42	48	84	1	23.4	128	90	56	1.83	0	0	0	1
1	116	54	69	49	1	27.5	98	53	66	2.54	0	0	0	1
1	134	57	76.1	68	2	23.62	118	70	NaN	NaN	0	0	0	1
1	135	67.4	69	55	2	36.44	138	72	NaN	NaN	1	0	1	1
1	136	69.8	67	68	1	22.98	124	78	NaN	NaN	1	0	0	1
1	138	70.8	73.8	68	1	32.85	133	72	NaN	NaN	0	0	0	0
1	139	60.1	66.1	74	2	28.04	118	66	NaN	NaN	0	0	0	0
1	141	58.7	67	57	1	19.75	129	77	NaN	NaN	0	0	0	1
1	142	68.5	74.1	61	1	30.46	152	84	NaN	NaN	1	0	0	1
1	144	86.5	99.2	70	1	23.15	132	79	NaN	NaN	0	0	0	0
1	146	65.9	63.6	56	1	30.86	155	88	NaN	NaN	0	0	0	1
1	147	83.2	78.2	71	1	30.85	148	79	NaN	NaN	0	0	0	1
1	148	57.4	62.9	57	1	30.61	119	77	NaN	NaN	0	0	0	1
1	151	65.8	77.4	68	1	26.64	140	76	NaN	NaN	1	0	0	1
1	152	62.6	67.5	73	1	24.39	141	80	NaN	NaN	0	0	0	0
1	153	80.6	91.5	50	1	24.9	173	109	NaN	NaN	1	0	0	1
1	155	67.1	82	63	1	25.21	153	97	NaN	NaN	0	0	0	1
1	156	54.2	56.3	69	1	26.4	164	89	NaN	NaN	0	0	0	1
1	158	58.7	78.3	53	1	22.1	123	78	NaN	NaN	0	0	0	0
1	159	53.6	64	62	1	36.9	111	56	NaN	NaN	0	0	1	1
1	162	50.6	51.7	78	1	23.51	127	40	NaN	NaN	1	0	0	1
1	164	65.9	60.7	50	1	31.41	121	75	NaN	NaN	0	1	0	1
1	165	59.8	62.9	54	1	31.56	130	82	NaN	NaN	0	0	0	0
1	166	74	78.2	32	1	33.39	150	90	NaN	NaN	1	0	0	0
1	167	94.3	98.4	72	1	27.91	144	77	NaN	NaN	1	0	0	0
1	168	64.4	70.2	68	1	28.08	138	77	NaN	NaN	1	1	0	0
1	169	71.2	77.9	72	1	32.72	174	93	NaN	NaN	0	0	0	0
1	171	60.3	69.3	68	1	31.07	146	83	NaN	NaN	0	0	0	0
1	173	64	64.6	60	1	27.14	128	83	NaN	NaN	1	0	1	1
1	174	85.1	88.2	57	1	34.06	133	66	NaN	NaN	1	0	0	1
1	175	50.2	56	65	1	27.43	137	89	NaN	NaN	0	0	0	1
1	176	53.9	80.8	38	1	32.1	131	91	NaN	NaN	0	0	0	0
1	177	59.6	77	62	2	21.09	144	83	NaN	NaN	0	0	0	1
1	178	70.8	71.4	67	1	30.99	143	85	NaN	NaN	1	1	0	1
1	179	58.9	64.8	63	1	25.31	125	81	NaN	NaN	0	0	0	0
1	181	59.4	72.7	71	1	28.09	138	75	NaN	NaN	0	0	0	0
1	182	53	53	56	2	25.08	136	81	NaN	NaN	0	1	0	1
1	183	61.9	90.5	63	1	23.85	154	103	NaN	NaN	0	0	0	1
1	185	61	76	64	1	27.73	108	70	NaN	NaN	0	0	0	1
1	186	NaN	NaN	74	1	26.81	142	89	NaN	NaN	0	0	0	1
2	32	53	52.5	55	2	29.05	114	68	51	2.54	0	0	0	0
2	34	64	79	51	1	36.6	120	77	60.4	2.85	1	1	0	0
2	36	49	53	48	1	28.18	123	74	78.8	3.15	0	0	0	0
2	38	85.5	87	49	2	27.31	121	86	52.6	1.49	0	0	0	1
2	39	73	90	62	1	34.7178	102	57	59.4	2.86	1	0	0	1
2	40	63	77	61	1	28.0557	135	77	52.4	1.8	0	0	0	1
2	41	65.5	67	78	2	29.7778	108	62	50.9	1.64	0	0	0	1
2	44	64	73	73	2	26.9531	133	71	67.3	2.9	0	0	0	1
2	46	57	69	73	2	21.1463	137	89	65.5	2.39	0	1	0	0
2	47	81.5	87	50	2	36.2667	109	76	53.8	1.79	1	1	0	1
2	48	62	65	57	1	30.41	131	79	71.6	3.26	0	0	0	0
2	49	74	82	55	1	33.15	120	76	62.8	3.1	0	0	0	0
2	50	49	55	70	1	24.37	191	69	39	2.01	0	0	0	0
2	51	71	76	45	2	27.18	99	66	60	3.28	0	0	0	0
2	52	61	67	69	2	37.47	138	83	63.6	2.62	0	0	0	0
2	54	56	63	69	2	28.22	186	83	69	2.73	1	0	0	1
2	55	63	55	56	2	38.28	140	85	52	2.943	1	1	0	1
2	56	56	61	51	1	32.82	127	74	46	2.7264	0	0	0	1
2	57	61	66	77	1	23.18	126	69	61.1	3.1	0	0	0	0
2	59	67	70	80	2	42.6406	121	60	67.4	2.6	0	0	1	0
2	60	60	61	52	1	25.3593	122	88	50.1	2.72	0	0	0	0
2	61	86	93	41	1	30.854	109	78	52.8	3.28	0	1	0	1
2	62	68.5	73	60	2	42.1875	125	68	57.2	2.38	0	0	0	1
2	63	56	59	69	1	22.38	122	75	40.211	2.409	1	0	0	0
2	64	59	64	61	1	25.06	124	87	34.39	4.245	0	0	0	0
2	65	94	89	56	2	19.1	121	91	17.243	1.894	0	0	0	0
2	66	58	60	78	1	34.47	115	75	NaN	NaN	1	1	0	1
2	67	55	55	70	1	40.49	131	79	55.167	2.144	0	0	1	1
2	68	63	78	52	1	31.49	96	65	28.967	2.35	0	0	0	0
2	69	43	67	78	2	28.36	118	51	61.767	2.993	1	0	0	1
2	71	62	65	75	2	30.22	98	68	68.065	2.502	0	0	0	1
2	72	67	69	62	2	36.36	113	80	38.296	1.978	0	0	0	0
2	90	67	81	62	1	23.51	103	79	38.431	1.813	0	0	0	0
2	91	71	73	60	1	24.74	118	72	44.895	3.877	1	0	0	0
5	33	55	63	79	1	29.41	136	65	59	3.26	0	0	0	0
5	35	59	60	57	1	29.07	132	74	59.3	1.97	1	0	0	1
5	37	57.5	66	61	1	30.1939	125	82	58.4	2.14	0	0	1	1
5	42	63	74	64	1	34.0136	103	75	54.2	2.15	1	0	0	0
5	43	49.5	56	73	1	23.3747	93	60	58.4	2.61	0	0	0	1
5	45	73.5	86	61	1	25.1278	118	68	68.8	2.97	0	0	0	1
5	53	58	72	53	1	31.75	151	80	52.1	2.91	0	0	0	0
5	58	84	83	67	1	29.87	115	86	51	6.61	1	0	0	1
5	70	92	94	53	1	24.24	91	68	30.511	2.331	1	0	0	1
5	92	59	62	73	1	25.7	148	60	77.8	3.54	1	1	0	0
5	93	67	70	55	1	24.5	116	76	52	3.34	0	0	1	1
5	94	49	58	47	1	34	122	80	58	3.27	0	0	0	0
5	95	54	58	74	2	25.2	111	60	38	1.72	0	1	0	0
5	96	75	76	67	1	32.1	137	77	47	2.98	1	1	0	1
5	97	59	63	68	1	26.9	120	76	74	2.36	1	0	0	1
5	98	54	61	58	1	26.3	143	96	40.2	1.54	0	1	0	1
5	99	56	59	56	1	22.7	144	89	57.2	2.83	0	1	0	0
5	100	53	64	75	1	28.9	165	94	52.3	2.27	1	0	0	1
10	137	60.1	66.1	65	1	20.98	135	84	74.17	3.76	0	0	1	0
10	140	56.9	66.6	61	1	22.72	133	84	57.43	2.1	0	0	0	0
10	143	58.3	69	64	2	27.89	147	72	79.18	2.74	0	0	0	1
10	145	63.1	80.4	43	1	25.61	114	61	73.01	2.68	0	0	0	1
10	149	47.1	69.8	56	1	26.57	111	71	58.97	2.88	0	0	0	0
10	150	58.3	58.7	54	2	36.72	141	76	75.91	2.84	0	0	0	1
10	154	57.8	69.7	70	1	27.16	131	67	66.7	2.6	0	0	0	1
10	157	69.4	80.1	76	1	24.49	150	76	76.214	2.603	0	0	0	1
10	160	55.7	62.6	79	2	26.16	134	58	77.92	2.485	0	0	0	1
10	161	67	65.7	51	2	24.61	147	74	50.403	3.094	0	1	0	1
10	163	51.2	58.6	66	1	25.46	103	61	77.196	2.802	0	0	1	1
10	170	69.4	78.2	61	1	29.8	151	88	68.36	2.17	0	0	0	1
10	172	49.1	51.6	64	1	30.46	112	63	61.87	2.06	0	0	0	1
10	180	65	67	58	2	24.64	106	72	70.11	2.16	0	0	0	NaN
10	184	58.9	65.5	56	1	26.86	100	76	66.84	2.81	0	0	0	0

## Sheet: Legend
Group 1	Healthy Controls
Group 1	CAD+
Group 2	HF+
Group 5	CAD+/HF+
Group 10	CAD-/HF-
